# Supplementary material for: Characterization of Brevibacillus laterosporus Cas9 (BlatCas9) for Mammalian Genome Editing
Source: Front Cell Dev Biol. 2020 Oct 19;8:583164. doi: 10.3389/fcell.2020.583164 (PMC7604293; doi:10.3389/fcell.2020.583164)
Supplement: Supplementary file 2 [file Table_1.XLSX]

## Sheet: Sheet1
Table S1. Target sites used in this study
Gene	Name	Targets	PAM	Description
ANAPC15	ANAPC15_TS1	TGCCCTTCCCTGTATCTCAG	ATTCCCAA	Endogenous target site of human
FJX1	FJX1_TS1	GTGGTGAGCCTGACACGCTGG	CTGCCCAA	Endogenous target site of human
FJX1	FJX1_TS2	GGTCGAAGTTGGCCGTCAGG	TAGTCGAA	Endogenous target site of human
HGH1	HGH1_TS1	GGGGACGGCCCTAAGTGACA	CCTCCCAA	Endogenous target site of human
VEGFA	VEGFA_TS1	CTGGTCAGGAATGATCTGGA	GACCCAGA	Endogenous target site of human
VEGFA	VEGFA_TS2	GACCCAGGGAGGCTATGGGA	GCCCCCAA	Endogenous target site of human
VEGFA	VEGFA_TS3	CCCCAACAGAGGTAGCCAAG	AGCCCCAA	Endogenous target site of human
AAVS1	AAVS1_sg1	CACCCCACAGTGGGGCCACTA	GGGACAGG	Endogenous target site of human
AAVS1	AAVS1_sg2	GTCCCCTCCACCCCACAGTGGG	GCCACTAG	Endogenous target site of human
AAVS1	AAVS1_sg3	ACCAATCCTGTCCCTAGTGGC	CCCACTGT	Endogenous target site of human
AAVS1	AAVS1_sg4	GGGGCCACTAGGGACAGGATTG	GTGACAGA	Endogenous target site of human
GFP reporter	V6	CCCCAACAGAGGTAGCCAAG	AGCCCCAA	GFP reporter site for PAM verification
GFP reporter	V6_4A	CCCCAACAGAGGTAGCCAAG	AGCACCAA	GFP reporter site for PAM verification
GFP reporter	V6_4T	CCCCAACAGAGGTAGCCAAG	AGCTCCAA	GFP reporter site for PAM verification
GFP reporter	V6_4G	CCCCAACAGAGGTAGCCAAG	AGCGCCAA	GFP reporter site for PAM verification
GFP reporter	V6_8T	CCCCAACAGAGGTAGCCAAG	AGCCCCAT	GFP reporter site for PAM verification
GFP reporter	V6_8G	CCCCAACAGAGGTAGCCAAG	AGCCCCAG	GFP reporter site for PAM verification
GFP reporter	V6_8C	CCCCAACAGAGGTAGCCAAG	AGCCCCAC	GFP reporter site for PAM verification
GFP reporter	V27C	GTCCTGGTCAGGAATGATCTG	GAGACCCA	GFP reporter site for PAM verification
GFP reporter	V57C	CTGACCCAGGGAGGCTATGG	GAGCCCCC	GFP reporter site for PAM verification
GFP reporter	V57C2	TGACCCAGGGAGGCTATGGG	AGCCCCCA	GFP reporter site for PAM verification
GFP reporter	target1	CCCCAACAGAGGTAGCCAAG	AGCCCCAA	GFP reporter site for sgRNA length test
GFP reporter	target2	TGCCCTTCCCTGTATCTCAG	ATTCCCAA	GFP reporter site for sgRNA length test
GFP reporter	target3	CTGGTCAGGAATGATCTGGA	GACCCAGA	GFP reporter site for sgRNA length test
GFP reporter	target4	GACCCAGGGAGGCTATGGGA	GCCCCCAA	GFP reporter site for sgRNA length test
ANAPC15	ANAPC15_TS2	GGCAGCGGCTGGCCCTGGGT	CGGTCAGA	Compare the activity of SpCas9 and BlatCas9
ANAPC15	ANAPC15_TS3	TGCAGACTGATGGCCTGGGA	GGGGCCAA	Compare the activity of SpCas9 and BlatCas9
ANAPC15	ANAPC15_TS4	GTCAGTGTAGAGGCTGAAAG	AGGTCAGA	Compare the activity of SpCas9 and BlatCas9
